# Supplementary material for: Smooth muscle electromyography for detecting major alterations in the estrus cycle in rats
Source: PLoS One. 2024 Aug 8;19(8):e0307932. doi: 10.1371/journal.pone.0307932 (PMC11309437; doi:10.1371/journal.pone.0307932)
Supplement: S1 Dataset — (XLSX) [file pone.0307932.s001.xlsx]

## Sheet: Fig2
	Proestrus	Cetrorelix
Vaginal impedance (kΩ)	4.6	0.6
	7.5	0.7
	7.6	4.2
	7.7	4
	4.5	4.1
	9.1	0.8
	7.7	4.2
	7.5	2.2
	4.2	0.5
	8	0.4
