# Supplementary material for: Smooth muscle electromyography for detecting major alterations in the estrus cycle in rats
Source: PLoS One. 2024 Aug 8;19(8):e0307932. doi: 10.1371/journal.pone.0307932 (PMC11309437; doi:10.1371/journal.pone.0307932)
Supplement: S2 Dataset — PsD: power spectrum density. (XLSX) [file pone.0307932.s002.xlsx]

## Sheet: Fig 4
	control	cetrorelix
PsDmax (mV2)	1.32	3.1
	4.49	20.85
	3.79	8.89
	1.8	4.68
	9.31	8.57
	1.69	3.15
	2.12	19.42
	2.7	22.21
	2.88	5.96
		12.04
