# Supplementary material for: Smooth muscle electromyography for detecting major alterations in the estrus cycle in rats
Source: PLoS One. 2024 Aug 8;19(8):e0307932. doi: 10.1371/journal.pone.0307932 (PMC11309437; doi:10.1371/journal.pone.0307932)
Supplement: S3 Dataset — (XLSX) [file pone.0307932.s003.xlsx]

## Sheet: Fig 6
	control	cetrorelix
Avarage Radiant Efficiency [p/s/cm2/sr] / [µW/cm2]	455000000	185000000
	450000000	390000000
	771000000	200000000
	554000000	306000000
	717000000	195000000
	588000000	219000000
	435000000	294000000
	656000000	205000000
	677000000	356000000
		198000000
