# Supplementary material for: Smooth muscle electromyography for detecting major alterations in the estrus cycle in rats
Source: PLoS One. 2024 Aug 8;19(8):e0307932. doi: 10.1371/journal.pone.0307932 (PMC11309437; doi:10.1371/journal.pone.0307932)
Supplement: S4 Dataset — LH: luteinizing hormone, P4: progesterone, E2: estradiol. (XLSX) [file pone.0307932.s004.xlsx]

## Sheet: Fig 7
	control	cetrorelix
[LH] (mU/ml)	0.607	0.126
	0.306	0.116
	0.648	0.13
	0.23	0.109
	0.31	0.111
	0.31	0.095
	0.287	0.106
	0.621	0.091
	0.245	0.101
		0.105
	control	cetrorelix
[P4]/[E2]	2963.8	3296.69
	4114.57	1461.08
	1764.02	1151.88
	2930.51	1383.5
	1564.37	770.093
	3014.56	1746.83
	4384.36	3129.87
	2787.69	1588.16
	1464.37	1071.22
		798.236
