# Supplementary material for: Smooth muscle electromyography for detecting major alterations in the estrus cycle in rats
Source: PLoS One. 2024 Aug 8;19(8):e0307932. doi: 10.1371/journal.pone.0307932 (PMC11309437; doi:10.1371/journal.pone.0307932)
Supplement: S5 Dataset — The changes in contraction were evaluated by the area under the curve. AUC: area under the curve. (XLSX) [file pone.0307932.s005.xlsx]

## Sheet: Fig 8
	uterus		cecum
	control	cetrorelix	control	cetrorelix
AUC	94640.6	71533.7	142778	185118
	93270.8	157621	93482.4	328425
	87207.7	56863.9	52632.5	195821
	293156	84801	104725	310621
	275950	147752	44311.4	199146
	240022	189437	148078	156330
	120189	66587.2	91634.2	306872
	113373	198555	118314	292011
	105741	61255.4	257990	144258
	16208.5	154704	141272	228168
	9726.71	112366	230294	180423
	14662.7
	66250.7
	59064.8
	39712.6
	160096
	121183
	114891
