# Supplementary material for: Smooth muscle electromyography for detecting major alterations in the estrus cycle in rats
Source: PLoS One. 2024 Aug 8;19(8):e0307932. doi: 10.1371/journal.pone.0307932 (PMC11309437; doi:10.1371/journal.pone.0307932)
Supplement: S6 Dataset — The relative change in contractions was obtained in each case compared to spontaneous contractions and was expressed as %. (XLSX) [file pone.0307932.s006.xlsx]

## Sheet: Fig 9
	uterus		cecum
	control	cetrorelix	control	cetrorelix
Increase in contraction (%)	87.8494	117.003	108.974	117.309
	106.365	97.5787	170.193	90.8026
	116.078	227.795	104.177	101.648
	80.3017	127.244	154.54	119.413
	83.4763	159.26	216.762	168.065
	108.062	148.042	207.177	168.847
	126.4	87.505	72.4858	123.54
	135.373	119.047	186.411	143.865
	125.851	221.649	101.823	135.624
	45.2092	159.271	116.123	193.167
	82.9251	134.667	189.775	125.982
	36.7851
	138.542
	78.7942
	85.7219
	78.3747
	160.886
	130.405
